# Supplementary material for: Widespread genomic influences on phenotype in Dravet syndrome, a ‘monogenic’ condition
Source: Brain. 2023 Apr 3;146(9):3885–97. doi: 10.1093/brain/awad111 (PMC10473570; doi:10.1093/brain/awad111)
Supplement: awad111_Supplementary_Data [file awad111_supplementary_data.zip]

Archive with 8 entries (8 files):
- brain-2022-01408-File007.pdf
- brain-2022-01408-File008.xlsx
- brain-2022-01408-File009.xlsx
- brain-2022-01408-File010.xlsx
- brain-2022-01408-File011.xlsx
- brain-2022-01408-File012.xlsx
- brain-2022-01408-File013.xlsx
- brain-2022-01408-File014.pdf
