# Supplementary material for: Widespread genomic influences on phenotype in Dravet syndrome, a ‘monogenic’ condition
Source: Brain. 2023 Apr 3;146(9):3885–97. doi: 10.1093/brain/awad111 (PMC10473570; doi:10.1093/brain/awad111)
Supplement: awad111_Supplementary_Data [file awad111_supplementary_data.zip › brain-2022-01408-File008.xlsx]

## Sheet: Sheet 1
Supplementary Table 1: Details of Dravet syndrome cohort
ID	Age at last follow-up (years)	Sex	Age at Dravet syndrome genetic diagnosis (years)	SCN1A variant	Protein domain (as per UniProt#) (for missense variants only)	Variant type	ACMG classification of SCN1A variant	gnomAD allele count	SCN1A variant Inheritance	Age at seizure onset (months)	History of myoclonic seizures	History of convulsive status	Interictal EEG	Current convulsive seizure frequency	Any period of seizure freedom for >12 months in adulthood (≥18 years)	Language ability	Gait and mobility	Gastrostomy	History of exposure to sodium channel blockers	Meets MANDATORY criteria: Age at seizure onset 1-20 months (YES/NO)	Triggers ALERT criteria: Seizure onset 1-2 months or 16-20 months (YES/NO)	Meets MANDATORY criteria: The presence of recurrent hemiclonic seizures, focal to bilateral tonic-clonic seizures or generalized tonic-clonic seizures at onset (YES/NO)	Mandatory criteria: The presence of intellectual disability	Meets MANDATORY criteria: Drug resistant epilepsy (YES/NO)	Triggers ALERT criteria: No history of prolonged seizures (>10 minutes) (YES/NO)	Triggers ALERT criteria: Lack of fever, elevated environmental temperature or immunization as a seizure trigger (YES/NO)	Triggers ALERT criteria: Developmental delay at seizure onset (YES/NO)	Triggers ALERT criteria: Focal neurology (excluding mild pyramidal signs, gait ataxia, crouch gait and todd's paresis)	Triggers ALERT criteria: Good efficacy with sodium channel blocking agents (CBZ, OXC, PHT) (YES/NO)	Triggers ALERT criteria: Normal EEG background without interictal discharges after age 2 years	Meets EXCLUSIONARY criteria: The presence of epileptic spasms (YES/NO)	Meets EXCLUSIONARY criteria: MRI showing a causal focal lesion (YES/NO)	Number of additional rare variants in epilepsy-related genes	PRS Intelligence	PRS Longevity	PRS Epilepsy	Blended phenotype cases	SCN1A reference allele read count (%)	SCN1A alternative allele read count (%)
1-101674	39	Female	29	SCN1A:NM_001353948:exon24:c.T4384C:p.Y1462H	S6 Transmembrane R3	Missense	Pathogenic	0	De novo	7	YES	YES	No interictal epileptiform discharges, abnormal background	Daily - Weekly	NO	Single words/incomplete sentences	Abnormal gait, ambulatory without aid	NO	YES	YES	NO	YES	YES	YES	NO	NO	NO	NO	NA	NO	NO	NO	2	0.0651005	1.2922	2.34439		24 (52.2)	22 (47.8)
1-102398c	32	Male	23	SCN1A:NM_001165963:exon22:c.3706-2A>G		Splice site	Likely Pathogenic	0	Unknown	4.5	NO	YES	Interictal epileptiform discharges, abnormal background	Daily - Weekly	NO	Single words/incomplete sentences	Abnormal gait, ambulatory without aid	NO	YES	YES	NO	YES	YES	YES	NO	NA	NO	NO	NA	NO	NO	NOm	4	Not included	Not included	Not included	Case 1 - DEPDC5	22 (46.8)	25 (53.2)
1-102398c	as above	as above	as above	SCN1A:NM_001353960:exon3:c.G80C:p.R27T	Cytoplasmic	Missense	VUS (PP2 supporting, BS2)	8	As above	As above	As above	As above	As above	As above	As above	As above	As above	As above	As above	As above	As above	As above	As above	As above	As above	As above	As above	As above	As above	As above	As above	As above	As above	As above	As above	As above	As above	12 (37.5)	20 (62.5)
1-102444	60	Male	55	SCN1A:NM_001353948:exon27:c.T5468C:p.M1823T	Cytoplasmic	Missense	Likely pathogenic	0	Unknown	16	YES	NA	Interictal epileptiform discharges, abnormal background	Daily - Weekly	NO	Single words/incomplete sentences	Abnormal gait, ambulatory with aid	YES	YES	YES	YES	YES	YES	YES	NO	NO	NO	NO	NO	NO	NO	NO	3	-0.592218	0.312543	1.40949		23 (50.0)	23 (50.0)
1-103124	24	Female	24	SCN1A:NM_001353948:exon14:c.G2244A:p.W748X		Stop gain	Pathogenic	0	Unknown	7	YES	YES	Interictal epileptiform discharges, abnormal background	Daily - Weekly	NO	Single words/incomplete sentences	Normal	NO	YES	YES	NO	YES	YES	YES	NO	NO	NO	NO	NA	NO	NO	NO	3	-0.279929	0.294148	1.36027	Case 3 - CHD2	26 (66.7)	13 (33.3)
1-103134	58	Female	49	SCN1A:NM_001353948:exon16:c.A2729C:p.Q910P	Extracellular	Missense	Likely pathogenic	0	Unknown	7	YES	NO	No interictal epileptiform discharges, abnormal background	Daily - Weekly	NO	Single words/incomplete sentences	Abnormal gait, ambulatory without aid	NO	YES	YES	NO	YES	YES	YES	NO	NO	NO	NO	NO	NO	NO	NO	6	-0.0255195	0.351077	2.28876		16 (39.0)	25 (61.0)
1-103142	38	Female	NA	SCN1A:NM_001353948:exon20:c.A3797C:p.E1266A	S2 Transmembrane R3	Missense	Pathogenic	0	De novo	9	YES	YES	Interictal epileptiform discharges, abnormal background	Daily - Weekly	NO	Single words/incomplete sentences	Abnormal gait, ambulatory without aid	YES	YES	YES	NO	YES	YES	YES	NO	NO	NA	NO	YES	NO	NO	Not performed	4	0.269647	-0.530475	-1.19215		19 (67.9)	9 (32.1)
1-103143	70	Male	59	SCN1A:NM_001353948:exon8:c.992delT:p.L331X		Stop gain	Pathogenic	0	Unknown	12	NO	YES	Interictal epileptiform discharges, abnormal background	Yearly	NO	Full sentences	Abnormal gait, ambulatory with aid	YES	YES	YES	NO	YES	YES	YES	NO	NO	NO	NO	NO	NO	NO	NO	3	-1.2033	-0.81549	0.661363		16 (55.2)	13 (44.8)
1-103144	53	Female	43	SCN1A:NM_001353948:exon16:c.G2792A:p.R931H	Extracellular	Missense	Likely Pathogenic	0	Unknown	6	NA	NA	NA	Seizure free	YES	NA	Abnormal gait, ambulatory with aid	YES	NA	YES	NO	YES	YES	YESf	NA	NO	NO	NO	NA	NA	NO	Not performed	5	0.168282	-1.10045	1.61137		22 (66.7)	11 (33.3)
1-103157	26	Female	16	SCN1A:NM_001353948:exon12:c.1714_1718del:p.T572Pfs*5		Frameshift deletion	Pathogenic	0	De novo	3	YES	YES	Interictal epileptiform discharges, abnormal background	Monthly	NO	Single words/incomplete sentences	Abnormal gait, ambulatory without aid	NO	YES	YES	NO	YES	YES	YES	NO	NO	NO	NO	NA	NO	NO	NO	3	-1.26205	2.24884	1.21328		27 (61.4)	17 (38.6)
1-103204	25	Female	20	SCN1A:NM_001353948:exon27:c.G5092T:p.E1698X		Stop gain	Pathogenic	0	De novo	3	YES	NO	Interictal epileptiform discharges, abnormal background	Daily - Weekly	NO	Full sentences	NA	NO	YES	YES	NO	YES	YES	YES	YES	NO	NO	NO	NO	NO	NO	NO	3	Not included	Not included	Not included		21 (42.9)	28 (57.1)
1-103514	36	Male	26	SCN1A:NM_001202435:exon9:c.1028+1G>A		Splice site	Pathogenic	0	Unknown	8	YES	YES	Normal EEG	Seizure free	YES	Full sentences	Normal	NO	YES	YES	NO	YES	YES	YESf	NO	NO	NO	NO	NO	YESj	NO	NO	7	-0.79326	0.272767	0.058708		17 (42.5)	23 (57.5)
1-103582	26	Female	17	SCN1A:NM_001353948:exon4:c.429_430del:p.F144Yfs*5		Frameshift deletion	Pathogenic	0	Unknown	4	YES	NO	Interictal epileptiform discharges, abnormal background	Yearly	YES	Full sentences	Abnormal gait, ambulatory without aid	NO	YES	YES	NO	YES	YES	YES	YES	NO	NO	NO	NO	NO	NO	NO	2	-0.533583	1.39411	-1.35081		25 (39.7)	38 (60.3)
1-103606	38	Male	31	SCN1A:NM_001353948:exon16:c.2834_2847del:p.F945Wfs*47		Frameshift deletion	Pathogenic	0	Unknown	10	NO	YES	Interictal epileptiform discharges, abnormal background	Daily - Weekly	NO	Full sentences	Abnormal gait, ambulatory without aid	NO	YES	YES	NO	YES	YES	YES	NO	NO	NO	NO	NO	NO	NO	NO	5	-1.62391	1.43891	-1.54703		13 (46.4)	15 (53.6)
1-103700	52	Male	52	SCN1A:NM_001353948:exon20:c.G3796T:p.E1266X		Stop gain	Pathogenic	0	Unknown	9	YES	YES	Interictal epileptiform discharges, abnormal background	Yearly	NO	Single words/incomplete sentences	Abnormal gait, ambulatory with aid	NO	YES	YES	NO	YESd	YES	YES	NO	NO	NO	NO	NO	NO	NO	Not performed	4	0.658168	1.47253	-1.20929	Case 2 - CHD2	30 (55.6)	24 (44.4)
1-104181	23	Male	NA	SCN1A:NM_001353948:exon11:c.1511_1515del:p.R504Tfs*12		Frameshift deletion	Pathogenic	0	De novo	3	YES	YES	NA	Daily - Weekly	NO	Single words/incomplete sentences	Abnormal gait, ambulatory with aid	YES	YES	YES	NO	YES	YES	YES	NO	YES	NO	NO	NO	NO	NO	NO	3	Not included	Not included	Not included	Case 5 - SCN8A	13 (39.4)	20 (60.6)
1-104192	29	Female	29	SCN1A:NM_001353948:exon12:c.1754dupG:p.S586Ifs*2		Frameshift insertion	Pathogenic	0	De novo	6	YES	NO	No interictal epileptiform discharges, abnormal background	Monthly	NO	Non-verbal	NA	NO	YES	YES	NO	YES	YES	YES	YES	NO	NO	NO	NO	NO	NO	Not performed	1	Not included	Not included	Not included		29 (60.4)	19 (39.6)
1-104231	18	Male	18	SCN1A:NM_001353948:exon16:c.C2836T:p.R946C	Pore-forming	Missense	Likely Pathogenic	0	Unknown	12	YES	YES	Interictal epileptiform discharges, abnormal background	Daily - Weekly	NO	Non-verbal	Abnormal gait, ambulatory without aid	NO	YES	YES	NO	YES	YES	YES	NO	NO	NO	NO	NO	NOg	NO	NO	3	-0.128449	0.174291	1.41075		14 (45.2)	17 (54.8)
1-104278	26	Male	NA	SCN1A:NM_001353948:exon8:c.C1025T:p.A342V	Extracellular	Missense	Pathogenic	0	De novo	6	YES	NO	Normal EEG	Seizure free	YES	Full sentences	Normal	NO	YES	YES	NO	YES	YES	YESf	NO	NO	NO	NO	NO	YESk	NO	NO	2	-0.579918	0.742338	1.35291		17 (44.7)	21 (55.3)
1-104484	23	Male	17	SCN1A:NM_001353948:exon12:c.C1852T:p.R618Ca	Cytoplasmic	Missensea	VUSa,b (PM2, PP2, PP3)	1	Maternal and paternal (homozygous)	6	YES	NO	Interictal epileptiform discharges, abnormal background	Daily - Weekly	NO	Full sentences	Abnormal gait, ambulatory without aid	NO	YES	YES	NO	YES	YES	YES	YES	NO	NO	NO	NA	NO	NO	NO	3	Not included	Not included	Not included		35 (100)	0 (0)
1-104542	23	Female	11	SCN1A:NM_001353948:exon7:c.787delC:p.L263X		Stop gain	Pathogenic	0	De novo	3.5	YES	NO	Interictal epileptiform discharges, abnormal background	Daily - Weekly	NO	Single words/incomplete sentences	Abnormal gait, ambulatory with aid	NO	YES	YES	NO	YES	YES	YES	NO	NA	NA	NO	NA	NO	NO	NO	3	-0.814711	-1.14327	0.725641		23 (51.1)	22 (48.9)
1-104775	38	Female	32	SCN1A:NM_001353948:exon3:c.G302T:p.R101L	Cytoplasmic	Missense	Likely Pathogenic	0	Unknown	8	YES	YES	Interictal epileptiform discharges, abnormal background	Daily - Weekly	NO	Single words/incomplete sentences	Abnormal gait, ambulatory with aid	NO	YES	YES	NO	YES	YES	YES	NO	NO	NO	NO	NO	NO	NO	NO	0	-2.24777	0.438876	-0.37471		20 (62.5)	12 (37.5)
1-105287	21	Female	7	SCN1A:NM_006920.6:c.602+1G>T		Splice site	Pathogenic	0	Paternal (mosaic)	6	YES	YES	Normal EEG	Yearly	NO	Full sentences	Abnormal gait, ambulatory without aid	NO	YES	YES	NO	YES	YES	YES	NO	NO	NO	NO	NO	YESh	NO	NO	2	0.671367	0.0681506	-1.42384		20 (46.5)	23 (53.5)
1-105433	51	Male	41	SCN1A:NM_006920.6:c.264+4_264+7del		Splice site	Likely pathogenic	0	De novo	9	YES	YES	Interictal epileptiform discharges, abnormal background	Monthly	NO	Single words/incomplete sentences	NA	NO	YES	YES	NO	YES	YES	YES	NO	NO	NO	NO	NA	NO	NO	Not performed	2	-3.00922	-1.41124	-0.558556		17 (56.7)	13 (43.3)
1-105683	24	Male	14	SCN1A:NM_006920.6:c.602+1G>T		Splice site	Pathogenic	0	Unknown	9	YES	YES	NA	Daily - Weekly	NO	Non-verbal	No ambulation/wheelchair bound	NO	YES	YES	NO	YES	YES	YES	NO	YES	NO	NO	NO	NA	NO	Not performed	1	-1.02337	0.130313	0.608794		33 (54.1)	28 (45.9)
1-105856	20	Female	12	SCN1A:NM_001353948:exon16:c.G2837A:p.R946H	Pore-forming	Missense	Pathogenic	0	De novo	8	YES	YES	Interictal epileptiform discharges, abnormal background	Daily - Weekly	NO	Single words/incomplete sentences	Abnormal gait, ambulatory without aid	NO	YES	YES	NO	YES	YES	YES	NO	NO	NO	NO	NO	NO	NO	NO	0	-0.965985	-0.166357	-0.498583		26 (53.1)	23 (46.9)
1-105859	25	Female	10	SCN1A: 350kB deletion (chr2:165953001-166 303 000)		Whole gene deletion	Pathogenic	0	De novo	3	NO	YES	Normal EEG	Seizure free	YES	Full sentences	Normal	NO	YES	YES	NO	YESe	YES	YESf	NO	NO	NO	NO	NO	YESi	NO	NO	2	1.27098	2.04708	1.32063		Not applicable	Not applicable
1-105872	23	Male	NA	SCN1A:NM_001353948:exon27:c.G5359A:p.E1787K	Cytoplasmic	Missense	Likely pathogenic	0	Maternal	8	YES	YES	Interictal epileptiform discharges, abnormal background	Monthly	NO	Single words/incomplete sentences	Abnormal gait, ambulatory without aid	NO	YES	YES	NO	YES	YES	YES	NO	NO	NO	NO	NA	NO	NO	NO	2	-1.37834	0.817873	0.46067		19 (48.7)	20 (51.3)
1-105986	21	Female	NA	SCN1A:NM_001353948:exon21:c.G3991T:p.E1331X		Stop gain	Pathogenic	0	Unknown	2	YES	YES	No interictal epileptiform discharges, abnormal background	Monthly	NO	Single words/incomplete sentences	Abnormal gait, ambulatory without aid	YES	YES	YES	YES	YES	YES	YES	NO	NO	NO	NO	NA	NO	NO	Not performed	1	Not included	Not included	Not included		28 (49.1)	29 (50.9)
1-106023	31	Male	18	SCN1A:NM_001353948:exon21:c.G3976C:p.A1326P	S4 Transmembrane R3	Missense	Likely pathogenic	0	Unknown	5	YES	YES	NA	Monthly	NO	Single words/incomplete sentences	Abnormal gait, ambulatory without aid	NO	YES	YES	NO	YES	YES	YES	NO	NO	NA	YESl	NA	NA	NO	NOn	3	0.183827	1.12052	0.0895321		14 (41.2)	20 (58.8)
1-106026	21	Male	14	SCN1A:NM_006920.6:c.4548+2T>C		Splice site	Pathogenic	0	De novo	5.5	YES	YES	NA	Daily - Weekly	NO	Non-verbal	Abnormal gait, ambulatory with aid	NO	YES	YES	NO	YES	YES	YES	NO	NO	NO	NO	NO	NO	NO	NO	3	0.0241972	0.283101	-1.16236	Case 4 - IQSEC2	21 (61.8)	13 (38.2)
1-106110	36	Female	35	SCN1A:NM_001353948:exon22:c.G4074T:p.W1358C	S5 Transmembrane R3	Missense	Likely pathogenic	0	Unknown	4	YES	YES	Interictal epileptiform discharges, abnormal background	Monthly	NO	Non-verbal	Abnormal gait, ambulatory with aid	YES	YES	YES	NO	YES	YES	YES	NO	NO	NO	NO	NO	NO	NO	Not performed	2	-0.582505	1.19415	-0.96148		16 (48.5)	17 (51.5)
1-106166	19	Male	3	SCN1A:NM_001353948:exon8:c.G965T:p.R322I	Extracellular	Missense	Pathogenic	0	De novo	4	YES	YES	Interictal epileptiform discharges, abnormal background	Daily - Weekly	NO	Single words/incomplete sentences	Abnormal gait, ambulatory without aid	NO	YES	YES	NO	YES	YES	YES	NO	NO	NO	NO	NO	NO	NO	NO	3	-0.897676	0.815442	1.5482		13 (32.5)	27 (67.5)
1-106171	39	Female	37	SCN1A:NM_001353948:exon25:c.C4573T:p.R1525X		Stop gain	Pathogenic	0	De novo	5	YES	YES	Interictal epileptiform discharges, abnormal background	Yearly	NO	Full sentences	Abnormal gait, ambulatory with aid	NO	YES	YES	NO	YES	YES	YES	NO	NO	NO	NO	NO	NO	NO	NO	2	-1.21044	2.12431	0.498211		26 (53.1)	23 (46.9)
1-106172	16	Female	7	SCN1A:NM_001353948:exon11:c.C1624T:p.R542X		Stop gain	Pathogenic	0	De novo	3	YES	YES	Interictal epileptiform discharges, abnormal background	Monthly	NO	Non-verbal	Normal	NO	YES	YES	NO	YES	YES	YES	NO	YES	NO	NO	NO	NO	NO	Not performed	3	-0.884882	-0.848633	-1.43225		17 (48.6)	18 (51.4)
