# Supplementary material for: Widespread genomic influences on phenotype in Dravet syndrome, a ‘monogenic’ condition
Source: Brain. 2023 Apr 3;146(9):3885–97. doi: 10.1093/brain/awad111 (PMC10473570; doi:10.1093/brain/awad111)
Supplement: awad111_Supplementary_Data [file awad111_supplementary_data.zip › brain-2022-01408-File009.xlsx]

## Sheet: Sheet1
Supplementary Table 2: Human phenotype ontology (HPO) terms used to describe individuals in the GEL epilepsy control cohort
HPO term	Number of individuals
Abnormal facial shape	15
Abnormal morphology of the hippocampus	5
Abnormality of brain morphology	<5
Abnormality of dental morphology	<5
Abnormality of thalamus morphology	<5
Abnormality of the basal ganglia	<5
Abnormality of the cardiovascular system	12
Abnormality of the cerebellum	<5
Abnormality of the cerebral cortex	102
Abnormality of the cerebral ventricles	<5
Abnormality of the cerebral white matter	<5
Abnormality of the choroid	<5
Abnormality of the eye	<5
Abnormality of the foot	<5
Abnormality of the gastrointestinal tract	<5
Abnormality of the genitourinary system	<5
Abnormality of the hand	<5
Abnormality of the meninges	6
Abnormality of the pons	<5
Abnormality of the skeletal system	<5
Abnormality of the skin	<5
Abnormality of the skull	5
Abnormality of the vasculature	<5
Achalasia	<5
Albinism	<5
Anterior uveitis	<5
Anxiety	<5
Any structural anomaly of the hippocampus	221
Aplasia/Hypoplasia of the optic nerve	<5
Arachnoid cyst	<5
Arnold-Chiari type I malformation	<5
Arteriovenous malformation	5
Astrocytoma	<5
Atrial septal defect	<5
Attention deficit hyperactivity disorder	<5
Autism	26
Bladder cancer	<5
Blindness	<5
Bradycardia	<5
Brain neoplasm	11
Cavernous angioma	35
Cavernous hemangioma	<5
Cavum septum pellucidum	<5
Cerebellar atrophy	18
Cerebellar malformation	<5
Cerebral aneurysm	<5
Cerebral cortical atrophy	5
Cerebral cortical hemiatrophy	17
Cerebral hamartomata	<5
Cerebral hemorrhage	<5
Cerebral ischemia	40
Cerebral palsy	7
Cerebral venous angioma	<5
Cerebral venous thrombosis	<5
Cerebral white matter atrophy	<5
Cleft lip	<5
Cleft palate	<5
Clubbing	<5
Cognitive impairment	197
Coloboma	<5
Complex febrile seizures	<5
Congenital adrenal hyperplasia	<5
Congenital adrenal hypoplasia	<5
Cortical dysplasia	56
Dandy-Walker malformation	<5
Deep venous thrombosis	<5
Developmental regression	<5
Diffuse white matter abnormalities	6
Dilated cardiomyopathy	<5
Dolichocephaly	<5
Dyslexia	<5
EEG with focal epileptiform discharges	<5
Encephalocele	<5
Encephalomalacia	<5
Facial hemangioma	<5
Febrile seizures	<5
Focal white matter lesions	64
Focal-onset seizure	43
Generalised cerebral atrophy	22
Generalized-onset seizure	11
Global developmental delay	<5
Gray matter heterotopias	10
Harelip	<5
Headache	<5
Hearing abnormality	<5
Hearing impairment	<5
Hemangioblastoma	<5
Hemidystonia	<5
Holoprosencephaly	<5
Hydrocephalus	10
Hypertelorism	<5
Hypertrophic cardiomyopathy	<5
Hypothalamic hamartoma	6
Intellectual disability	184
Intracranial cystic lesion	13
Involuntary movements	<5
Keratoconus	<5
Lipomas of the central nervous system	<5
Meningioma	5
Meningocele	<5
Microcephaly	9
Microphthalmia	<5
Migraine without aura	<5
Mitral valve prolapse	<5
Mutism	<5
Neuroepithelial neoplasm	39
Neuronal/glioneuronal neoplasm of the central nervous system	5
Obstructive sleep apnea	<5
Optic atrophy	<5
Paraganglioma	<5
Partial agenesis of the corpus callosum	<5
Patent ductus arteriosus	<5
Patent forame ovale	<5
Periventricular gray matter heterotopia	19
Plagiocephaly	<5
Polymicrogyria	7
Prolonged QT interval	<5
Psychosis	5
Pulmonary artery stenosis	<5
Scoliosis	5
Sensory axonal neuropathy	<5
Severe hearing impairment	<5
Severe visual impairment	<5
Short stature	<5
Status epilepticus	<5
Strabismus	<5
Syringomyelia	<5
Tetraparesis	<5
True anophthalmia	<5
Unilateral vestibular schwannoma	<5
Ventricular tachycardia	<5
Visual impairment	<5
