# Supplementary material for: Widespread genomic influences on phenotype in Dravet syndrome, a ‘monogenic’ condition
Source: Brain. 2023 Apr 3;146(9):3885–97. doi: 10.1093/brain/awad111 (PMC10473570; doi:10.1093/brain/awad111)
Supplement: awad111_Supplementary_Data [file awad111_supplementary_data.zip › brain-2022-01408-File011.xlsx]

## Sheet: new edited
Supplementary Table 4: Details of unique SCN1A variants identified in the GEL SCN1A control cohort
SCN1A variant identified	Protein domain (as per UniProt)	Reported in ClinVar	Reported in Leiden SCN1A databse https://databases.lovd.nl/shared/genes/SCN1A	Reported in CAAE SCN1A database http://scn1a.caae.org.cn/index.php	Reported in HGMD SCN1A database http://www.hgmd.cf.ac.uk/ac/gene.php?gene=SCN1A	Published phenotypes associated with the SCN1A variant (reference and PubMed identification number)
NM_001165963.4:c.1136T>C:p.Met379Thr	Pore-forming	NO	NO	NO	NO
NM_001165963.4:c.1388C>T:p.Thr463Met	Cytoplasmic	Likely benign	NO	NO	NO
NM_001165963.4:c.157A>G:p.Ser53Gly	Cytoplasmic	NO	NO	NO	NO
NM_001165963.4:c.1798G>A:p.Asp600Asn	Cytoplasmic	NO	NO	NO	NO
NM_001165963.4:c.1843G>A:p.Gly615Arg	Cytoplasmic	NO	NO	NO	NO
NM_001165963.4:c.194A>T:p.Tyr65Phe	Cytoplasmic	NO	NO	NO	NO
NM_001165963.4:c.1982C>T:p.Thr661lle	Cytoplasmic	NO	NO	NO	NO
NM_001165963.4:c.203T>C:p.Ile68Thr	Cytoplasmic	VUS	NO	YES	YES	Severe myoclonic epilepsy borderland (SMEB) / "Dravet B", variant maternally inherited - (Zuberi 2011, PMID: 21248271)
NM_001165963.4:c.2045G>T:p.Gly682Val	Cytoplasmic	Likely pathogenic	NO	NO	NO	Sudden unexpected death - (Koh 2022, PMID: 35027292)
NM_001165963.4:c.2234T>G:p.Phe745Cys	Cytoplasmic	VUS	NO	NO	NO
NM_001165963.4:c.2909C>T:p.Thr970lle	Extracellular	NO	NO	NO	NO
NM_001165963.4:c.3008C>T:p.Thr1003lle	Cytoplasmic	NO	NO	NO	NO
NM_001165963.4:c.3115A>G:p.Ile1039Val	Cytoplasmic	NO	NO	NO	NO
NM_001165963.4:c.3139G>A:p.Glu1047Lys	Cytoplasmic	VUS	NO	NO	NO
NM_001165963.4:c.3329G>C:p.Ser1110Thr	Cytoplasmic	VUS	NO	NO	NO
NM_001165963.4:c.3352G>A:p.Ala1118Thr	Cytoplasmic	NO	NO	NO	NO
NM_001165963.4:c.347C>T:p.Pro116Leua	Cytoplasmic	NO	NO	NO	NO
NM_001165963.4:c.347C>T:p.Pro116Leua	Cytoplasmic	NO	NO	NO	NO
NM_001165963.4:c.3584A>G:p.Asn1195Ser	Cytoplasmic	NO	NO	NO	NO
NM_001165963.4:c.3715G>C:p.Asp1239His	Extracellular	VUS	NO	NO	NO
NM_001165963.4:c.3827A>T:p.Tyr1276Phe	Cytoplasmic	VUS	NO	NO	NO
NM_001165963.4:c.3870A>T:p.Leu1290Phe	S3 Transmembrane R3	NO	NO	NO	NO
NM_001165963.4:c.3872T>C:p.lle1291Thr	S3 Transmembrane R3	NO	NO	NO	NO
NM_001165963.4:c.3880G>T:p.Val1294Phe	S3 Transmembrane R3	VUS	NO	NO	NO
NM_001165963.4:c.4357T>C:p.Tyr1453His	Extracellular	NO	NO	NO	NO
NM_001165963.4:c.4500G>A:p.Met1500lle	Cytoplasmic	NO	NO	NO	NO
NM_001165963.4:c.4552A>C:p.Lys1518Gln	Cytoplasmic	VUS	NO	NO	NO
NM_001165963.4:c.4564C>G:p.Pro1522Ala	Cytoplasmic	NO	NO	NO	NO
NM_001165963.4:c.4579G>A:p.Gly1527Argb	Cytoplasmic	NO	NO	NO	NO
NM_001165963.4:c.4579G>A:p.Gly1527Argb	Cytoplasmic	NO	NO	NO	NO
NM_001165963.4:c.4698T>G:p.Ser1566Arg	Extracellular	NO	NO	NO	NO
NM_001165963.4:c.4793A>T:p.Tyr1598Phe	Cytoplasmic	Conflicting interpretations: likely pathogenic (1), VUS (2), likely benign (1)	YES	YES	NO	Dravet Syndrome - (Till 2020, PMID: 31765958) Epilepsy +/- neurodevelopmental disorder - (Lindy 2018) PMID: 29655203
NM_001165963.4:c.5053G>T:p.Ala1685Ser	S5 Transmembrane R4	Likely Pathogenic	NO	NO	NO	"Developmental and degenerative epileptic-dyskinetic encephalopathy". In the individual described in this case report, the individual carried a paternally inherited p.Ala1685Ser variant (the variant identified in this individual in the "GEL SCN1A control cohort"). In adition, the individual described in the case report also carried a different de novo mosaic SCN1A variant (p. T782I), on the mater…
NM_001165963.4:c.520A>G:p.lle174Val	S2 Transmembrane R1	NO	NO	NO	NO
NM_001165963.4:c.5282T>C:p.Val1761AIa	Extracellular	NO	NO	NO	NO
NM_001165963.4:c.5383G>C:p.Glu1795Gln	Cytoplasmic	Conflicting interpretations: Likely pathogenic (1), VUS (1)	NO	YES	NO	Epilepsy +/- neurodevelopmental disorder - (Lindy 2018, PMID: 29655203) Severe early onset epilepsy, de novo - (Stanek 2018, PMID: 29720203)
NM_001165963.4:c.5716A>G:p.Ile1906Val	Cytoplasmic	NO	NO	NO	NO
NM_001165963.4:c.5888G>C:p.Arg1963Thr	Cytoplasmic	NO	NO	NO	NO
NM_001165963.4:c.712G>A:p.Gly238Arg	Cytoplasmic	NO	NO	NO	NO
NM_001165963.4:c.739C>T:p.Leu247Phe	Cytoplasmic	NO	NO	NO	NO
NM_001165963.4:c.790A>G:p.Ile264Val	S5 Transmembrane R1	NO	NO	NO	NO
NM_001165963.4:c.79A>G:p.Arg27Gly	Cytoplasmic	NO	NO	NO	NO
NM_001165963.4:c.87T>G:p.lle29Met	Cytoplasmic	NO	NO	NO	NO
NM_001165963.4:c396G>T:p.Met132Ile	S1 Transmembrane R1	NO	NO	NO	NO
NM_001165963.4:c3986G>A:p.Arg1329Gln	S4 Transmembrane R3	NO	NO	NO	NO
