# Supplementary material for: Widespread genomic influences on phenotype in Dravet syndrome, a ‘monogenic’ condition
Source: Brain. 2023 Apr 3;146(9):3885–97. doi: 10.1093/brain/awad111 (PMC10473570; doi:10.1093/brain/awad111)
Supplement: awad111_Supplementary_Data [file awad111_supplementary_data.zip › brain-2022-01408-File012.xlsx]

## Sheet: Sheet1
Supplementary Table 5: Epilepsy-related genes
Gene Symbol	Mode of Inheritance
AFF3	MONOALLELIC, autosomal or pseudoautosomal, imprinted status unknown
AKT3	MONOALLELIC, autosomal or pseudoautosomal, NOT imprinted
ALG13	X-LINKED: hemizygous mutation in males, monoallelic mutations in females may cause disease (may be less severe, later onset than males)
AP2M1	MONOALLELIC, autosomal or pseudoautosomal, imprinted status unknown
ARHGEF9	X-LINKED: hemizygous mutation in males, monoallelic mutations in females may cause disease (may be less severe, later onset than males)
ARID1B	MONOALLELIC, autosomal or pseudoautosomal, NOT imprinted
ARX	X-LINKED: hemizygous mutation in males, biallelic mutations in females
ATN1	MONOALLELIC, autosomal or pseudoautosomal, imprinted status unknown
ATP1A1	MONOALLELIC, autosomal or pseudoautosomal, imprinted status unknown
ATP1A2	MONOALLELIC, autosomal or pseudoautosomal, imprinted status unknown
ATP1A3	MONOALLELIC, autosomal or pseudoautosomal, NOT imprinted
ATP6V1A	BOTH monoallelic and biallelic, autosomal or pseudoautosomal
ATP7A	X-LINKED: hemizygous mutation in males, biallelic mutations in females
ATRX	X-LINKED: hemizygous mutation in males, monoallelic mutations in females may cause disease (may be less severe, later onset than males)
BRAF	MONOALLELIC, autosomal or pseudoautosomal, imprinted status unknown
CACNA1A	MONOALLELIC, autosomal or pseudoautosomal, imprinted status unknown
CACNA1D	BOTH monoallelic and biallelic, autosomal or pseudoautosomal
CACNA1E	MONOALLELIC, autosomal or pseudoautosomal, imprinted status unknown
CACNA1G	MONOALLELIC, autosomal or pseudoautosomal, imprinted status unknown
CASK	X-LINKED: hemizygous mutation in males, monoallelic mutations in females may cause disease (may be less severe, later onset than males)
CDKL5	X-LINKED: hemizygous mutation in males, monoallelic mutations in females may cause disease (may be less severe, later onset than males)
CHD2	MONOALLELIC, autosomal or pseudoautosomal, NOT imprinted
CHRNA2	MONOALLELIC, autosomal or pseudoautosomal, NOT imprinted
CHRNA4	MONOALLELIC, autosomal or pseudoautosomal, imprinted status unknown
CHRNB2	MONOALLELIC, autosomal or pseudoautosomal, imprinted status unknown
CIC	MONOALLELIC, autosomal or pseudoautosomal, imprinted status unknown
CLCN4	X-LINKED: hemizygous mutation in males, monoallelic mutations in females may cause disease (may be less severe, later onset than males)
CLTC	MONOALLELIC, autosomal or pseudoautosomal, imprinted status unknown
CNKSR2	X-LINKED: hemizygous mutation in males, monoallelic mutations in females may cause disease (may be less severe, later onset than males)
CNNM2	BOTH monoallelic and biallelic, autosomal or pseudoautosomal
COL4A1	MONOALLELIC, autosomal or pseudoautosomal, imprinted status unknown
COL4A2	MONOALLELIC, autosomal or pseudoautosomal, imprinted status unknown
CPA6	BOTH monoallelic and biallelic, autosomal or pseudoautosomal
CREBBP	MONOALLELIC, autosomal or pseudoautosomal, NOT imprinted
CSNK2B	MONOALLELIC, autosomal or pseudoautosomal, imprinted status unknown
CUL4B	X-LINKED: hemizygous mutation in males, biallelic mutations in females
CUX2	MONOALLELIC, autosomal or pseudoautosomal, imprinted status unknown
CYFIP2	MONOALLELIC, autosomal or pseudoautosomal, imprinted status unknown
DCX	X-LINKED: hemizygous mutation in males, monoallelic mutations in females may cause disease (may be less severe, later onset than males)
DDX3X	X-LINKED: hemizygous mutation in males, monoallelic mutations in females may cause disease (may be less severe, later onset than males)
DEPDC5	MONOALLELIC, autosomal or pseudoautosomal, NOT imprinted
DHDDS	BOTH monoallelic and biallelic, autosomal or pseudoautosomal
DHX30	MONOALLELIC, autosomal or pseudoautosomal, imprinted status unknown
DNM1	MONOALLELIC, autosomal or pseudoautosomal, imprinted status unknown
DNM1L	BOTH monoallelic and biallelic, autosomal or pseudoautosomal
DYNC1H1	MONOALLELIC, autosomal or pseudoautosomal, imprinted status unknown
DYRK1A	MONOALLELIC, autosomal or pseudoautosomal, NOT imprinted
EEF1A2	MONOALLELIC, autosomal or pseudoautosomal, imprinted status unknown
EFTUD2	MONOALLELIC, autosomal or pseudoautosomal, imprinted status unknown
EHMT1	MONOALLELIC, autosomal or pseudoautosomal, NOT imprinted
EIF2S3	X-LINKED: hemizygous mutation in males, biallelic mutations in females
FBXO11	MONOALLELIC, autosomal or pseudoautosomal, imprinted status unknown
FGF12	MONOALLELIC, autosomal or pseudoautosomal, NOT imprinted
FLNA	X-LINKED: hemizygous mutation in males, monoallelic mutations in females may cause disease (may be less severe, later onset than males)
FOXG1	MONOALLELIC, autosomal or pseudoautosomal, NOT imprinted
GABBR2	MONOALLELIC, autosomal or pseudoautosomal, imprinted status unknown
GABRA1	MONOALLELIC, autosomal or pseudoautosomal, NOT imprinted
GABRA2	MONOALLELIC, autosomal or pseudoautosomal, imprinted status unknown
GABRA5	MONOALLELIC, autosomal or pseudoautosomal, imprinted status unknown
GABRB2	MONOALLELIC, autosomal or pseudoautosomal, NOT imprinted
GABRB3	MONOALLELIC, autosomal or pseudoautosomal, NOT imprinted
GABRG2	MONOALLELIC, autosomal or pseudoautosomal, imprinted status unknown
GFAP	MONOALLELIC, autosomal or pseudoautosomal, NOT imprinted
GLUD1	MONOALLELIC, autosomal or pseudoautosomal, NOT imprinted
GNAO1	MONOALLELIC, autosomal or pseudoautosomal, NOT imprinted
GNAQ	MONOALLELIC, autosomal or pseudoautosomal, imprinted status unknown
GNB1	MONOALLELIC, autosomal or pseudoautosomal, NOT imprinted
GPHN	BOTH monoallelic and biallelic, autosomal or pseudoautosomal
GRIA4	MONOALLELIC, autosomal or pseudoautosomal, imprinted status unknown
GRIN1	BOTH monoallelic and biallelic, autosomal or pseudoautosomal
GRIN2A	MONOALLELIC, autosomal or pseudoautosomal, NOT imprinted
GRIN2B	MONOALLELIC, autosomal or pseudoautosomal, NOT imprinted
GRIN2D	MONOALLELIC, autosomal or pseudoautosomal, imprinted status unknown
HCFC1	X-LINKED: hemizygous mutation in males, biallelic mutations in females
HCN1	MONOALLELIC, autosomal or pseudoautosomal, NOT imprinted
HCN2	BOTH monoallelic and biallelic, autosomal or pseudoautosomal
HECW2	MONOALLELIC, autosomal or pseudoautosomal, imprinted status unknown
HNRNPH2	X-LINKED: hemizygous mutation in males, monoallelic mutations in females may cause disease (may be less severe, later onset than males)
HNRNPR	MONOALLELIC, autosomal or pseudoautosomal, imprinted status unknown
HNRNPU	MONOALLELIC, autosomal or pseudoautosomal, imprinted status unknown
HRAS	MONOALLELIC, autosomal or pseudoautosomal, imprinted status unknown
IFIH1	MONOALLELIC, autosomal or pseudoautosomal, imprinted status unknown
IKBKG	X-LINKED: hemizygous mutation in males, monoallelic mutations in females may cause disease (may be less severe, later onset than males)
IQSEC2	X-LINKED: hemizygous mutation in males, monoallelic mutations in females may cause disease (may be less severe, later onset than males)
IRF2BPL	MONOALLELIC, autosomal or pseudoautosomal, imprinted status unknown
KCNA2	MONOALLELIC, autosomal or pseudoautosomal, imprinted status unknown
KCNB1	MONOALLELIC, autosomal or pseudoautosomal, NOT imprinted
KCNC1	MONOALLELIC, autosomal or pseudoautosomal, imprinted status unknown
KCNJ11	BOTH monoallelic and biallelic, autosomal or pseudoautosomal
KCNK4	MONOALLELIC, autosomal or pseudoautosomal, imprinted status unknown
KCNMA1	BOTH monoallelic and biallelic, autosomal or pseudoautosomal
KCNQ2	MONOALLELIC, autosomal or pseudoautosomal, NOT imprinted
KCNQ3	MONOALLELIC, autosomal or pseudoautosomal, NOT imprinted
KCNQ5	MONOALLELIC, autosomal or pseudoautosomal, imprinted status unknown
KCNT1	MONOALLELIC, autosomal or pseudoautosomal, NOT imprinted
KCNT2	MONOALLELIC, autosomal or pseudoautosomal, imprinted status unknown
KIF1A	MONOALLELIC, autosomal or pseudoautosomal, NOT imprinted
KIF2A	MONOALLELIC, autosomal or pseudoautosomal, imprinted status unknown
KIF5C	MONOALLELIC, autosomal or pseudoautosomal, imprinted status unknown
KMT2E	MONOALLELIC, autosomal or pseudoautosomal, imprinted status unknown
KRAS	MONOALLELIC, autosomal or pseudoautosomal, imprinted status unknown
LGI1	MONOALLELIC, autosomal or pseudoautosomal, imprinted status unknown
MACF1	MONOALLELIC, autosomal or pseudoautosomal, imprinted status unknown
MAF	MONOALLELIC, autosomal or pseudoautosomal, imprinted status unknown
MAP2K1	MONOALLELIC, autosomal or pseudoautosomal, imprinted status unknown
MAP2K2	MONOALLELIC, autosomal or pseudoautosomal, imprinted status unknown
MBD5	MONOALLELIC, autosomal or pseudoautosomal, NOT imprinted
MECP2	X-LINKED: hemizygous mutation in males, monoallelic mutations in females may cause disease (may be less severe, later onset than males)
MED12	X-LINKED: hemizygous mutation in males, monoallelic mutations in females may cause disease (may be less severe, later onset than males)
MEF2C	MONOALLELIC, autosomal or pseudoautosomal, NOT imprinted
MTOR	MONOALLELIC, autosomal or pseudoautosomal, imprinted status unknown
NACC1	MONOALLELIC, autosomal or pseudoautosomal, NOT imprinted
NBEA	MONOALLELIC, autosomal or pseudoautosomal, imprinted status unknown
NDUFA1	X-LINKED: hemizygous mutation in males, monoallelic mutations in females may cause disease (may be less severe, later onset than males)
NEXMIF	X-LINKED: hemizygous mutation in males, monoallelic mutations in females may cause disease (may be less severe, later onset than males)
NPRL2	MONOALLELIC, autosomal or pseudoautosomal, NOT imprinted
NPRL3	MONOALLELIC, autosomal or pseudoautosomal, imprinted status unknown
NRXN1	BOTH monoallelic and biallelic, autosomal or pseudoautosomal
NSD1	MONOALLELIC, autosomal or pseudoautosomal, imprinted status unknown
NSDHL	X-LINKED: hemizygous mutation in males, biallelic mutations in females
NTRK2	MONOALLELIC, autosomal or pseudoautosomal, imprinted status unknown
NUS1	BOTH monoallelic and biallelic, autosomal or pseudoautosomal
OPHN1	X-LINKED: hemizygous mutation in males, monoallelic mutations in females may cause disease (may be less severe, later onset than males)
PACS1	MONOALLELIC, autosomal or pseudoautosomal, imprinted status unknown
PACS2	MONOALLELIC, autosomal or pseudoautosomal, imprinted status unknown
PAFAH1B1	MONOALLELIC, autosomal or pseudoautosomal, imprinted status unknown
PAK1	MONOALLELIC, autosomal or pseudoautosomal, imprinted status unknown
PCDH19	X-LINKED: hemizygous mutation in males, monoallelic mutations in females may cause disease (may be less severe, later onset than males)
PDHA1	X-LINKED: hemizygous mutation in males, monoallelic mutations in females may cause disease (may be less severe, later onset than males)
PHACTR1	MONOALLELIC, autosomal or pseudoautosomal, NOT imprinted
PIGA	X-LINKED: hemizygous mutation in males, biallelic mutations in females
PIK3R2	MONOALLELIC, autosomal or pseudoautosomal, imprinted status unknown
PPP2CA	MONOALLELIC, autosomal or pseudoautosomal, imprinted status unknown
PPP3CA	MONOALLELIC, autosomal or pseudoautosomal, NOT imprinted
PRICKLE1	BOTH monoallelic and biallelic, autosomal or pseudoautosomal
PRRT2	MONOALLELIC, autosomal or pseudoautosomal, NOT imprinted
PURA	MONOALLELIC, autosomal or pseudoautosomal, NOT imprinted
RAB11B	MONOALLELIC, autosomal or pseudoautosomal, NOT imprinted
RALA	MONOALLELIC, autosomal or pseudoautosomal, imprinted status unknown
RELN	BOTH monoallelic and biallelic, autosomal or pseudoautosomal
RHOBTB2	MONOALLELIC, autosomal or pseudoautosomal, imprinted status unknown
RORA	MONOALLELIC, autosomal or pseudoautosomal, imprinted status unknown
RORB	MONOALLELIC, autosomal or pseudoautosomal, imprinted status unknown
SCN1B	BOTH monoallelic and biallelic, autosomal or pseudoautosomal
SCN2A	MONOALLELIC, autosomal or pseudoautosomal, NOT imprinted
SCN3A	MONOALLELIC, autosomal or pseudoautosomal, imprinted status unknown
SCN8A	MONOALLELIC, autosomal or pseudoautosomal, NOT imprinted
SETBP1	MONOALLELIC, autosomal or pseudoautosomal, imprinted status unknown
SIK1	MONOALLELIC, autosomal or pseudoautosomal, NOT imprinted
SLC12A5	BOTH monoallelic and biallelic (but BIALLELIC mutations cause a more SEVERE disease form), autosomal or pseudoautosomal
SLC16A2	X-LINKED: hemizygous mutation in males, monoallelic mutations in females may cause disease (may be less severe, later onset than males)
SLC1A2	BOTH monoallelic and biallelic, autosomal or pseudoautosomal
SLC2A1	BOTH monoallelic and biallelic, autosomal or pseudoautosomal
SLC35A2	X-LINKED: hemizygous mutation in males, monoallelic mutations in females may cause disease (may be less severe, later onset than males)
SLC6A1	MONOALLELIC, autosomal or pseudoautosomal, NOT imprinted
SLC6A8	X-LINKED: hemizygous mutation in males, biallelic mutations in females
SLC9A6	X-LINKED: hemizygous mutation in males, monoallelic mutations in females may cause disease (may be less severe, later onset than males)
SMARCA2	MONOALLELIC, autosomal or pseudoautosomal, imprinted status unknown
SMARCC2	MONOALLELIC, autosomal or pseudoautosomal, imprinted status unknown
SMC1A	X-LINKED: hemizygous mutation in males, monoallelic mutations in females may cause disease (may be less severe, later onset than males)
SMS	X-LINKED: hemizygous mutation in males, biallelic mutations in females
SNAP25	MONOALLELIC, autosomal or pseudoautosomal, imprinted status unknown
SPTAN1	MONOALLELIC, autosomal or pseudoautosomal, NOT imprinted
STAG1	MONOALLELIC, autosomal or pseudoautosomal, imprinted status unknown
STX1B	MONOALLELIC, autosomal or pseudoautosomal, imprinted status unknown
STXBP1	MONOALLELIC, autosomal or pseudoautosomal, NOT imprinted
SYN1	X-LINKED: hemizygous mutation in males, monoallelic mutations in females may cause disease (may be less severe, later onset than males)
SYNGAP1	MONOALLELIC, autosomal or pseudoautosomal, NOT imprinted
TBL1XR1	MONOALLELIC, autosomal or pseudoautosomal, imprinted status unknown
TCF4	MONOALLELIC, autosomal or pseudoautosomal, NOT imprinted
TREX1	BOTH monoallelic and biallelic (but BIALLELIC mutations cause a more SEVERE disease form), autosomal or pseudoautosomal
TRIM8	MONOALLELIC, autosomal or pseudoautosomal, imprinted status unknown
TSC1	MONOALLELIC, autosomal or pseudoautosomal, imprinted status unknown
TSC2	MONOALLELIC, autosomal or pseudoautosomal, imprinted status unknown
TUBA1A	MONOALLELIC, autosomal or pseudoautosomal, imprinted status unknown
TUBB2A	MONOALLELIC, autosomal or pseudoautosomal, imprinted status unknown
TUBB2B	MONOALLELIC, autosomal or pseudoautosomal, imprinted status unknown
TUBB3	MONOALLELIC, autosomal or pseudoautosomal, imprinted status unknown
TUBB4A	MONOALLELIC, autosomal or pseudoautosomal, imprinted status unknown
TUBG1	MONOALLELIC, autosomal or pseudoautosomal, imprinted status unknown
UBE2A	X-LINKED: hemizygous mutation in males, biallelic mutations in females
UBE3A	MONOALLELIC, autosomal or pseudoautosomal, paternally imprinted (maternal allele expressed)
VAMP2	MONOALLELIC, autosomal or pseudoautosomal, imprinted status unknown
WASF1	MONOALLELIC, autosomal or pseudoautosomal, imprinted status unknown
WDR37	MONOALLELIC, autosomal or pseudoautosomal, imprinted status unknown
WDR45	X-LINKED: hemizygous mutation in males, monoallelic mutations in females may cause disease (may be less severe, later onset than males)
YWHAG	MONOALLELIC, autosomal or pseudoautosomal, imprinted status unknown
ZBTB18	MONOALLELIC, autosomal or pseudoautosomal, imprinted status unknown
ZDHHC9	X-LINKED: hemizygous mutation in males, biallelic mutations in females
ZEB2	MONOALLELIC, autosomal or pseudoautosomal, imprinted status unknown
