# Supplementary material for: Widespread genomic influences on phenotype in Dravet syndrome, a ‘monogenic’ condition
Source: Brain. 2023 Apr 3;146(9):3885–97. doi: 10.1093/brain/awad111 (PMC10473570; doi:10.1093/brain/awad111)
Supplement: awad111_Supplementary_Data [file awad111_supplementary_data.zip › brain-2022-01408-File013.xlsx]

## Sheet: Sheet 1
Supplementary Table 7: Additional rare variants in epilepsy-related genes identified in the Dravet syndrome cohort
Sample	Chr	Start	End	Reference allele	Alternative allele	Cytoband	Gene	Variant	Variant type	gnomAD allele frequency	gnomAD allele count	Benign or likely benign in ClinVar	Deleterious by at least one in silico tool	PolyPhen2 HDIV Deleterious	SIFT Deleterious	Mutation Taster Delterious	SpliceAI Deleterious	Meets "potential clincal relevance" inclusion criteria	Blended phenotype	ACMG classification of additional rare-variant
1-101674	chr12	42459919	42459919	C	T	12q12	PRICKLE1	PRICKLE1:NM_001144881:exon8:c.G2386A:p.D796N	nonsynonymous SNV	0	0	NA	YES	NO	YES	YES	NA	YES	NO
1-102444	chr1	39310903	39310903	A	G	1p34.3	MACF1	MACF1:NM_012090:exon25:c.A3188G:p.Y1063C	nonsynonymous SNV	0	0	NA	NO	NO	NO	NO	NA	NO	NA
1-102444	chr16	2082471	2082471	C	G	16p13.3	TSC2	TSC2:NM_001318831:exon28:c.C3118G:p.Q1040E	nonsynonymous SNV	0	0	NA	YES	NO	NO	YES	NA	YES	NO
1-103143	chr9	128608871	128608871	C	T	9q34.11	SPTAN1	NM_001130438:exon35:c.4492-3C>T	Splice site	0	0	NA	NO	NA	NA	NA	NO	NO	NA
1-103157	chr13	110209432	110209432	G	A	13q34	COL4A1	COL4A1:NM_001845:exon11:c.616-5C>T	Splice site	0	0	NA	NO	NA	NA	NA	NO	NO	NA
1-103204	chr3	47849932	47849932	C	T	3p21.31	DHX30	DHX30:NM_138615:exon22:c.C3397T:p.R1133C	nonsynonymous SNV	0	0	NA	YES	YES	YES	NO	NA	YES	NO
1-103514	chrX	154366146	154366146	G	A	Xq28	FLNA	FLNA:NM_001110556:exon9:c.C1307T:p.A436V	nonsynonymous SNV	0	0	NA	YES	NO	YES	YES	NA	YES	NO
1-103514	chr5	177295311	177295349	CTTGCTGGTCTGCTGGGAGCACACAGACATTGGCACAGA	-	5q35.3	NSD1	NSD1:NM_022455:exon23:c.7943_7981del:p.A2652_Ser2664del	nonframeshift deletion	0	0	NA	NA	NA	NA	NA	NA	YES	NO
1-103582	chrX	154030734	154030734	T	C	Xq28	MECP2	MECP2:NM_001110792:exon3:c.A1130G:p.E377G	nonsynonymous SNV	0	0	NA	YES	NO	YES	YES	NA	YES	NO
1-103606	chr1	39442520	39442520	A	G	1p34.3	MACF1	MACF1:NM_012090:exon72:c.A12880G:p.I4294V	nonsynonymous SNV	0	0	NA	YES	NO	NO	YES	NA	YES	NO
1-103700	chr15	92946111	92946111	G	T	15q26.1	CHD2	CHD2:NM_001042572:exon12:c.G1272T:p.E424D	nonsynonymous SNV	0	0	NA	YES	NO	NO	YES	NA	YES	YES	VUS (PM2)
1-103700	chr12	42465061	42465061	C	G	12q12	PRICKLE1	PRICKLE1:NM_001144881:exon7:c.G973C:p.A325P	nonsynonymous SNV	0	0	NA	YES	YES	YES	YES	NA	YES	NO
1-104181	chr12	51806584	51806584	C	G	12q13.13	SCN8A	SCN8A:NM_014191.4:c.C5098G:p.Q1700E	nonsynonymous SNV	0	0	NA	YES	NO	YES	YES	NA	YES	YES	VUS (PM2, PP3)
1-104231	chrX	154358536	154358536	C	T	Xq28	FLNA	FLNA:NM_001110556:exon27:c.G4507A:p.A1503T	nonsynonymous SNV	0	0	NA	YES	NO	YES	YES	NA	YES	NO
1-104278	chr13	110162242	110162242	C	G	13q34	COL4A1	COL4A1:NM_001845:exon48:c.G4450C:p.G1484R	nonsynonymous SNV	0	0	NA	YES	YES	YES	YES	NA	YES	NO
1-105859	chr9	74642806	74642806	A	T	9q21.13	RORB	RORB:NM_001365023:exon4:c.A661T:p.T221S	nonsynonymous SNV	0	0	NA	YES	NO	NO	YES	NA	YES	NO
1-105872	chr16	2088447	2088447	T	C	16p13.3	TSC2	TSC2:NM_001318831:exon38:c.T4529C:p.I1510T	nonsynonymous SNV	0	0	NA	YES	NO	NO	YES	NA	YES	NO
1-106026	chr12	13563492	13563492	C	T	12p13.1	GRIN2B	GRIN2B:NM_000834:exon14:c.G3746A:p.G1249D	nonsynonymous SNV	0	0	NA	YES	YES	NA	YES	NA	YES	NO
1-106026	chrX	53251128	53251128	G	A	Xp11.22	IQSEC2	IQSEC2:NM_001111125:exon5:c.C1448T:p.P483L	nonsynonymous SNV	0	0	NA	YES	YES	YES	YES	NA	YES	YES	VUS (PM2, PP3)
1-106110	chr9	137716799	137716801	ACA	-	9q34.3	EHMT1	EHMT1:NM_001354259:exon2:c.166_168del:p.T56del	nonframeshift deletion	0	0	NA	NA	NA	NA	NA	NA	YES	NO
1-106166	chr22	31846852	31846852	G	A	22q12.3	DEPDC5	DEPDC5:NM_001242897:exon29:c.G2806A:p.G936S	nonsynonymous SNV	0	0	NA	YES	YES	NO	YES	NA	YES	NO
1-106172	chr2	50053456	50053456	C	A	2p16.3	NRXN1	NRXN1:NM_001330097:exon4:c.G748T:p.D250Y	nonsynonymous SNV	0	0	NA	YES	YES	YES	YES	NA	YES	NO
1-106172	chr9	128583800	128583800	G	A	9q34.11	SPTAN1	SPTAN1:NM_001130438:exon16:c.G2024A:p.R675H	nonsynonymous SNV	0	0	NA	YES	YES	NO	YES	NA	YES	NO
1-101674	chr15	93009212	93009212	A	G	15q26.1	CHD2	CHD2:NM_001271:exon35:c.A4481G:p.N1494S	nonsynonymous SNV	6.57e-06	1	NA	NO	NO	NO	NO	NA	NO	NA
1-103124	chr6	156777745	156777745	G	T	6q25.3	ARID1B	ARID1B:NM_001374820:exon1:c.G65T:p.S22I	nonsynonymous SNV	6.96e-06	1	NA	NA	NA	NA	NA	NA	YES	NO
1-103144	chrX	154353139	154353139	C	T	Xq28	FLNA	FLNA:NM_001456:exon37:c.G6064A:p.V2022M	nonsynonymous SNV	8.89e-06	1	NA	YES	YES	YES	YES	NA	YES	NO
1-103144	chr1	39250050	39250050	C	T	1p34.3	MACF1	MACF1:NM_012090:exon3:c.C319T:p.R107W	nonsynonymous SNV	6.57e-06	1	NA	YES	YES	YES	YES	NA	YES	NO
1-104542	chr9	137717163	137717163	C	T	9q34.3	EHMT1	EHMT1:NM_001354259:exon2:c.C530T:p.P177L	nonsynonymous SNV	6.57e-06	1	NA	YES	YES	YES	YES	NA	YES	NO
1-105287	chrX	48904716	48904716	G	C	Xp11.23	SLC35A2	SLC35A2:NM_001032289:exon4:c.C603G:p.S201R	nonsynonymous SNV	8.96e-06	1	NA	YES	NO	YES	NO	NA	YES	NO
1-105433	chr16	86772	86772	C	A	16p13.3	NPRL3	NPRL3:NM_001039476:exon11:c.G1106T:p.R369L	nonsynonymous SNV	6.57e-06	1	NA	YES	YES	NA	YES	NA	YES	NO
1-106110	chr1	116384817	116384817	G	A	1p13.1	ATP1A1	ATP1A1:NM_000701:exon3:c.G158A:p.R53H	nonsynonymous SNV	6.58e-06	1	NA	YES	NO	YES	YES	NA	YES	NO
1-106172	chr9	137816044	137816044	T	C	9q34.3	EHMT1	EHMT1:NM_001354263:exon23:c.T3335C:p.V1112A	nonsynonymous SNV	6.57e-06	1	NA	YES	YES	YES	YES	NA	YES	NO
1-102398	chr19	8402201	8402201	G	A	19p13.2	RAB11B	RAB11B:NM_004218:exon3:c.G352A:p.V118I	nonsynonymous SNV	1.31e-05	2	NA	YES	NO	YES	YES	NA	YES	NO
1-103124	chr15	93014748	93014748	A	G	15q26.1	CHD2	CHD2:NM_001271:exon37:c.A4745G:p.E1582G	nonsynonymous SNV	1.31e-05	2	NA	YES	YES	YES	YES	NA	YES	YES	VUS (PM2, PP3)
1-103134	chr1	181717108	181717108	G	A	1q25.3	CACNA1E	CACNA1E:NM_000721:exon11:c.G1331A:p.R444Q	nonsynonymous SNV	1.31e-05	2	NA	YES	YES	YES	YES	NA	YES	NO
1-103142	chr3	136604418	136604418	C	T	3q22.3	STAG1	STAG1:NM_005862:exon4:c.G188A:p.G63E	nonsynonymous SNV	1.31e-05	2	NA	YES	NO	NO	YES	NA	YES	NO
1-103157	chr2	165127806	165127806	C	G	2q24.3	SCN3A	SCN3A:NM_001081676:exon18:c.G3071C:p.G1024A	nonsynonymous SNV	1.31e-05	2	NA	YES	YES	YES	YES	NA	YES	NO
1-103204	chr6	73194903	73194903	C	T	6q13	KCNQ5	KCNQ5:NM_001160134:exon12:c.C1958T:p.P653L	nonsynonymous SNV	1.31e-05	2	NA	YES	YES	NO	YES	NA	YES	NO
1-104181	chr1	181785809	181785809	G	A	1q25.3	CACNA1E	CACNA1E:NM_001205294:exon42:c.G5719A:p.V1907I	nonsynonymous SNV	1.32e-05	2	NA	NO	NO	NO	NO	NA	NO	NA
1-104484	chr8	27463125	27463125	C	T	8p21.2	CHRNA2	CHRNA2:NM_000742:exon6:c.G1318A:p.G440S	nonsynonymous SNV	1.31e-05	2	NA	NO	NO	NO	NO	NA	NO	NA
1-105986	chr12	6941772	6941772	C	T	12p13.31	ATN1	ATN1:NM_001007026:exon10:c.C3565T:p.P1189S	nonsynonymous SNV	1.31e-05	2	NA	YES	NO	NO	YES	NA	YES	NO
1-102444	chr19	590000	590000	G	A	19p13.3	HCN2	HCN2:NM_001194:exon1:c.G55A:p.A19T	nonsynonymous SNV	2.46e-05	3	NA	NO	NO	NO	NO	NA	NO	NA
1-103204	chrX	77664681	77664681	T	C	Xq21.1	ATRX	ATRX:NM_138270:exon10:c.A3793G:p.T1265A	nonsynonymous SNV	2.68e-05	3	NA	NO	NO	NO	NO	NA	NO	NA
1-104542	chr1	39327284	39327284	C	G	1p34.3	MACF1	MACF1:NM_012090:exon35:c.C4560G:p.D1520E	nonsynonymous SNV	1.97e-05	3	NA	NO	NO	NO	NO	NA	NO	NA
1-105683	chr13	110170618	110170618	G	A	13q34	COL4A1	COL4A1:NM_001845:exon42:c.C3671T:p.P1224L	nonsynonymous SNV	1.97e-05	3	NA	YES	YES	YES	YES	NA	YES	NO
1-103144	chr13	35070758	35070758	A	G	13q13.3	NBEA	NBEA:NM_015678:exon10:c.A1477G:p.I493V	nonsynonymous SNV	2.63e-05	4	NA	YES	NO	YES	YES	NA	YES	NO
1-103606	chr9	132911541	132911541	G	A	9q34.13	TSC1	TSC1:NM_001162427:exon9:c.C788T:p.T263M	nonsynonymous SNV	2.69e-05	4	NA	YES	YES	YES	NO	NA	YES	NO
1-104484	chr2	162273814	162273814	T	C	2q24.2	IFIH1	IFIH1:NM_022168:exon12:c.A2435G:p.N812S	nonsynonymous SNV	2.63e-05	4	NA	YES	YES	YES	YES	NA	YES	NO
1-106026	chr9	132923477	132923477	C	T	9q34.13	TSC1	TSC1:NM_001162427:exon5:c.G226A:p.V76I	nonsynonymous SNV	2.63e-05	4	NA	YES	NO	NO	YES	NA	YES	NO
1-106166	chr2	50531377	50531377	C	T	2p16.3	NRXN1	NRXN1:NM_001330087:exon7:c.G2113A:p.V705I	nonsynonymous SNV	2.63e-05	4	NA	NO	NO	NO	NO	NA	NO	NA
1-106171	chr11	66070599	66070599	A	C	11q13.1	PACS1	PACS1:NM_018026:exon1:c.A113C:p.Q38P	nonsynonymous SNV	2.64e-05	4	NA	NO	NO	NO	NO	NA	NO	NA
1-103514	chr17	44915380	44915380	C	T	17q21.31	GFAP	GFAP:NM_001131019:exon1:c.G107A:p.R36H	nonsynonymous SNV	3.29e-05	5	NA	YES	YES	YES	YES	NA	YES	NO
1-104542	chr6	156778924	156778924	-	AGGAGC	6q25.3	ARID1B	ARID1B:NM_001374820:exon1:c.1244_1245insAGGAGC:p.A421_V422insGA	nonframeshift insertion	3.38e-05	5	YES	NA	NA	NA	NA	NA	YES	NO
1-102398	chr8	23017384	23017384	G	A	8p21.3	RHOBTB2	RHOBTB2:NM_001160037:exon10:c.G2120A:p.R707H	nonsynonymous SNV	3.94e-05	6	NA	YES	YES	YES	YES	NA	YES	NO
1-103142	chrX	21648827	21648827	G	T	Xp22.12	CNKSR2	CNKSR2:NM_001168647:exon20:c.2603-4G>T	Splice site	0.0002491	6	NA	NO	NA	NA	NA	NO	NO	NA
1-103144	chr2	148468923	148468923	T	C	2q23.1	MBD5	MBD5:NM_018328:exon9:c.T980C:p.M327T	nonsynonymous SNV	3.95e-05	6	NA	YES	NO	NO	YES	NA	YES	NO
1-103582	chr20	63350821	63350821	C	T	20q13.33	CHRNA4	CHRNA4:NM_000744:exon5:c.G590A:p.R197H	nonsynonymous SNV	3.95e-05	6	NA	YES	NO	NO	YES	NA	YES	NO
1-102398	chr16	3729208	3729208	G	A	16p13.3	CREBBP	CREBBP:NM_001079846:exon30:c.C5725T:p.P1909S	nonsynonymous SNV	4.61e-05	7	NA	YES	NO	NO	YES	NA	YES	NO
1-102398	chr22	31893731	31893731	G	A	22q12.3	DEPDC5	DEPDC5:NM_001242897:exon36:c.G3883A:p.A1295T	nonsynonymous SNV	4.60066e-05	7	NA	YES	YES	YES	YES	NA	YES	YES	VUS *
1-104278	chr6	156778887	156778887	A	G	6q25.3	ARID1B	ARID1B:NM_001374820:exon1:c.A1207G:p.S403G	nonsynonymous SNV	5.14e-05	7	NA	YES	NO	YES	NO	NA	YES	NO
1-103134	chr3	53770503	53770503	G	A	3p21.1	CACNA1D	CACNA1D:NM_001128839:exon31:c.G3950A:p.R1317K	nonsynonymous SNV	5.26e-05	8	NA	YES	NO	NO	YES	NA	YES	NO
1-103134	chr13	110506499	110506499	G	C	13q34	COL4A2	COL4A2:NM_001846:exon46:c.G4487C:p.S1496T	nonsynonymous SNV	5.26e-05	8	NA	YES	YES	YES	YES	NA	YES	NO
1-106166	chr19	4099307	4099307	G	C	19p13.3	MAP2K2	MAP2K2:NM_030662:exon7:c.C813G:p.D271E	nonsynonymous SNV	5.26e-05	8	NA	YES	NO	NO	YES	NA	YES	NO
1-104181	chr16	2053342	2053342	C	T	16p13.3	TSC2	TSC2:NM_001318829:exon3:c.C79T:p.H27Y	nonsynonymous SNV	5.91e-05	9	NA	YES	YES	YES	YES	NA	NO	NA
1-103700	chr9	98290655	98290655	C	T	9q22.33	GABBR2	GABBR2:NM_005458:exon19:c.G2755A:p.V919I	nonsynonymous SNV	7.23e-05	11	NA	YES	NO	YES	YES	NA	NO	NA
1-105433	chrX	74741097	74741097	G	T	Xq13.3	NEXMIF	NEXMIF:NM_001008537:exon3:c.C3460A:p.P1154T	nonsynonymous SNV	9.87e-05	11	NA	YES	YES	YES	YES	NA	NO	NA
1-103606	chr17	50599618	50599618	G	A	17q21.33	CACNA1G	CACNA1G:NM_001256332:exon16:c.G3380A:p.R1127Q	nonsynonymous SNV	7.88e-05	12	NA	YES	NO	NO	YES	NA	NO	NA
1-103134	chr18	45063479	45063485	GCCACCG	-	18q12.3	SETBP1	SETBP1:NM_015559:exon6:c.4572_4578del:p.P1525Rfs*53	frameshift deletion	9.33e-05	14	NA	YES	NA	NA	YES	NA	NO	NA
1-105859	chr10	1124915	1124915	A	G	10p15.3	WDR37	WDR37:NM_014023:exon13:c.A1244G:p.N415S	nonsynonymous SNV	9.2e-05	14	NA	YES	NO	NO	YES	NA	NO	NA
1-104231	chr9	132901666	132901666	C	G	9q34.13	TSC1	TSC1:NM_001162427:exon18:c.G2272C:p.E758Q	nonsynonymous SNV	0.000105148	16	YES	YES	NO	YES	YES	NA	NO	NA
1-103514	chr19	42291143	42291143	C	T	19q13.2	CIC	CIC:NM_015125:exon10:c.C2375T:p.A792V	nonsynonymous SNV	0.000111754	17	NA	NO	NO	NO	NO	NA	NO	NA
1-105287	chr9	135768666	135768666	C	T	9q34.3	KCNT1	KCNT1:NM_001272003:exon13:c.C1259T:p.T420M	nonsynonymous SNV	0.000124977	19	NA	YES	NO	NO	YES	NA	NO	NA
1-104231	chr6	156778005	156778005	A	C	6q25.3	ARID1B	ARID1B:NM_001374820:exon1:c.A325C:p.K109Q	nonsynonymous SNV	0.000134039	20	NA	YES	NA	YES	YES	NA	NO	NA
1-103143	chr10	77637506	77637511	GAGGAG	-	10q22.3	KCNMA1	KCNMA1:NM_001014797:exon1:c.132_137del:p.S59_S60del	nonframeshift deletion	0.000158477	24	YES	NO	NA	NA	NO	NA	NO	NA
1-104484	chr9	128582731	128582731	T	C	9q34.11	SPTAN1	SPTAN1:NM_001130438:exon14:c.T1688C:p.M563T	nonsynonymous SNV	0.000170826	26	YES	YES	NO	NO	YES	NA	NO	NA
1-103606	chr18	44950025	44950025	G	A	18q12.3	SETBP1	SETBP1:NM_015559:exon4:c.G685A:p.G229R	nonsynonymous SNV	0.000177414	27	YES	YES	YES	YES	YES	NA	NO	NA
1-103157	chr2	47905551	47905551	-	GCT	2p16.3	FBXO11	FBXO11:NM_001190274:exon1:c.169_170insAGC:p.Q56_P57insQ	nonframeshift insertion	0.000200152	30	NA	NO	NA	NA	NO	NA	NO	NA
1-106023	chr11	17387524	17387524	C	T	11p15.1	KCNJ11	KCNJ11:NM_000525:exon1:c.G568A:p.A190T	nonsynonymous SNV	0.000203762	31	NA	YES	NO	NO	YES	NA	NO	NA
1-103124	chrX	154030756	154030756	C	T	Xq28	MECP2	MECP2:NM_001110792:exon3:c.G1108A:p.A370T	nonsynonymous SNV	0.0003061	34	YES	NO	NO	NO	NO	NA	NO	NA
1-103142	chr15	92985660	92985660	G	A	15q26.1	CHD2	CHD2:NM_001271:exon26:c.G3400A:p.A1134T	nonsynonymous SNV	0.000223355	34	NA	YES	NO	NO	YES	NA	NO	NA
1-103143	chr1	244055011	244055011	G	A	1q44	ZBTB18	ZBTB18:NM_006352:exon1:c.G1210A:p.A404T	nonsynonymous SNV	0.000229927	35	NA	YES	YES	NO	YES	NA	NO	NA
1-103134	chr5	140114287	140114295	GGCGGCGGG	-	5q31.3	PURA	PURA:NM_005859:exon1:c.106_114del:p.G40_G42del	nonframeshift deletion	0.000324986	38	NO	NA	NA	NA	NO	NA	NO	NA
1-103514	chr6	156778947	156778958	GCGGCGGCGGCC	-	6q25.3	ARID1B	ARID1B:NM_001374820:exon1:c.1267_1278del:p.A430_A433del	nonframeshift deletion	0.000256154	38	YES	NA	NA	NA	NA	NA	NO	NA
1-103134	chr3	47843245	47843245	A	G	3p21.31	DHX30	DHX30:NM_138615:exon9:c.A929G:p.K310R	nonsynonymous SNV	0.000302115	46	NA	NO	NO	NO	NO	NA	NO	NA
1-104192	chr9	135772926	135772926	C	G	9q34.3	KCNT1	KCNT1:NM_001272003:exon18:c.C2085G:p.D695E	nonsynonymous SNV	0.000315412	48	YES	YES	NO	NO	YES	NA	NO	NA
1-106023	chr19	615947	615955	CCGCCGCCG	-	19p13.3	HCN2	HCN2:NM_001194:exon8:c.2143_2151del:p.P719_P721del	nonframeshift deletion	0.000382778	58	YES	NO	NA	NA	NO	NA	NO	NA
1-103514	chr10	77637554	77637554	T	C	10q22.3	KCNMA1	KCNMA1:NM_001014797:exon1:c.A89G:p.H30R	nonsynonymous SNV	0.000395215	60	NA	YES	NO	YES	NO	NA	NO	NA
1-106171	chr6	3225487	3225487	C	G	6p25.2	TUBB2B	TUBB2B:NM_178012:exon4:c.G602C:p.C201S	nonsynonymous SNV	0.000395836	60	NA	YES	NO	NA	YES	NA	NO	NA
1-103514	chr14	77027509	77027511	GCT	-	14q24.3	IRF2BPL	IRF2BPL:NM_024496:exon1:c.282_284del:p.A102del	nonframeshift deletion	0.000463413	62	NA	NO	NA	NA	NO	NA	NO	NA
1-103606	chr2	148470197	148470197	A	G	2q23.1	MBD5	MBD5:NM_018328:exon9:c.A2254G:p.I752V	nonsynonymous SNV	0.000413962	63	NA	YES	NO	YES	NO	NA	NO	NA
1-103700	chr2	240721004	240721004	G	A	2q37.3	KIF1A	KIF1A:NM_004321:exon43:c.C4475T:p.P1492L	nonsynonymous SNV	0.000413918	63	NA	YES	NO	YES	YES	NA	NO	NA
1-103142	chr17	50578194	50578194	G	A	17q21.33	CACNA1G	CACNA1G:NM_001256324:exon9:c.G1931A:p.C644Y	nonsynonymous SNV	0.000433629	66	NA	YES	YES	NO	YES	NA	NO	NA
1-103144	chr7	103545127	103545127	C	T	7q22.1	RELN	RELN:NM_005045:exon42:c.G6520A:p.E2174K	nonsynonymous SNV	0.000440181	67	NA	YES	YES	YES	YES	NA	NO	NA
1-106023	chr7	103989218	103989218	C	T	7q22.1	RELN	RELN:NM_005045:exon1:c.G139A:p.E47K	nonsynonymous SNV	0.000446804	68	NA	YES	NO	YES	YES	NA	NO	NA
1-105872	chr19	42290747	42290747	C	T	19q13.2	CIC	CIC:NM_015125:exon10:c.C1979T:p.P660L	nonsynonymous SNV	0.000486356	74	NA	YES	NO	YES	NO	NA	NO	NA
